# Supplementary material for: Relationship of Glycated Hemoglobin A1c with All-Cause and Cardiovascular Mortality among Patients with Hypertension
Source: J Clin Med. 2023 Mar 30;12(7):2615. doi: 10.3390/jcm12072615 (PMC10095266; doi:10.3390/jcm12072615)
Supplement: Supplementary file 1 [file jcm-12-02615-s001.zip]

Archive with 1 entries (1 files):
- jcm-2170186-supplementary.pdf
